# Supplementary material for: Multi-Scale Modeling of Plastic Waste Gasification: Opportunities and Challenges
Source: Materials (Basel). 2022 Jun 14;15(12):4215. doi: 10.3390/ma15124215 (PMC9228121; doi:10.3390/ma15124215)
Supplement: Supplementary file 1 [file materials-15-04215-s001.zip]

Archive with 1 entries (1 files):
- materials-1737669-supplementary.pdf
